# Supplementary material for: Circulating Cytokines Mediate the Protective Effect of Physical Activity on Cardiovascular Diseases: A Mendelian Randomization Mediation Analysis
Source: Int J Mol Sci. 2025 May 12;26(10):4615. doi: 10.3390/ijms26104615 (PMC12111116; doi:10.3390/ijms26104615)
Supplement: Supplementary file 1 [file ijms-26-04615-s001.zip › Supplementary_Tables.xlsx]

## Sheet: List
Supplementary Tables
Table S1. Self-inspection results of STROBE-MR checklist
Table S2. 7 index SNPs representing genetically predicted physical activity.
Table S3. MR analysis results of physical activity on cardiovascular diseases.
Table S4. Sensitivity analysis of the significant MR results.
Table S5. MR analysis results of physical activity on circulating cytokines.
Table S6. SNPs representing genetically predicted IL10RB and CCL19 levels.
Table S7. MR analysis results of IL10RB and CCL19 levels on ischemic heart disease.

## Sheet: Table S1
Table S1. Self-inspection results of STROBE-MR checklist
Item No.	Section	Checklist item	Page No.	Relevant text from manuscript
1	TITLE and ABSTRACT	Indicate Mendelian randomization (MR) as the study’s design in the title and/or the abstract if that is a main purpose of the study	1	Title, Abstract
	INTRODUCTION
2	Background	Explain the scientific background and rationale for the reported study. What is the exposure? Is a potential causal relationship between exposure and outcome plausible? Justify why MR is a helpful method to address the study question	1-2	Introduction: paragraphs 1-3
3	Objectives	State specific objectives clearly, including pre-specified causal hypotheses (if any). State that MR is a method that, under specific assumptions, intends to estimate causal effects	2	Introduction: paragraphs 3-5
	METHODS
4	Study design and data sources	Present key elements of the study design early in the article. Consider including a table listing sources of data for all phases of the study. For each data source contributing to the analysis, describe the following:
	a)	Setting: Describe the study design and the underlying population, if possible. Describe the setting, locations, and relevant dates, including periods of recruitment, exposure, follow-up, and data collection, when available.	5	Materials and Methods: Study design
	b)	Participants: Give the eligibility criteria, and the sources and methods of selection of participants. Report the sample size, and whether any power or sample size calculations were carried out prior to the main analysis	6	Materials and Methods: Data sources
	c)	Describe measurement, quality control and selection of genetic variants	7	Materials and Methods: Selection of genetic instruments
	d)	For each exposure, outcome, and other relevant variables, describe methods of assessment and diagnostic criteria for diseases	6	Materials and Methods: Data sources
	e)	Provide details of ethics committee approval and participant informed consent, if relevant	6	Materials and Methods: Data sources
5	Assumptions	Explicitly state the three core IV assumptions for the main analysis (relevance, independence and exclusion restriction) as well assumptions for any additional or sensitivity analysis	5-7	Materials and Methods: Study design and Statistical analysis, Figure 2
6	Statistical methods: main analysis	Describe statistical methods and statistics used
	a)	Describe how quantitative variables were handled in the analyses (i.e., scale, units, model)	7	Materials and Methods: Statistical analysis
	b)	Describe how genetic variants were handled in the analyses and, if applicable, how their weights were selected
	c)	Describe the MR estimator (e.g. two-stage least squares, Wald ratio) and related statistics. Detail the included covariates and, in case of two-sample MR, whether the same covariate set was used for adjustment in the two samples
	d)	Explain how missing data were addressed
	e)	If applicable, indicate how multiple testing was addressed
7	Assessment of assumptions	Describe any methods or prior knowledge used to assess the assumptions or justify their validity	5	Materials and Methods: Study design
8	Sensitivity analyses and additional analyses	Describe any sensitivity analyses or additional analyses performed (e.g. comparison of effect estimates from different approaches, independent replication, bias analytic techniques, validation of instruments, simulations)	7	Materials and Methods: Statistical analysis
9	Software and pre-registration
	a)	Name statistical software and package(s), including version and settings used	7	Materials and Methods: Statistical analysis
	b)	State whether the study protocol and details were pre-registered (as well as when and where)		N/A
	RESULTS
10	Descriptive data
	a)	Report the numbers of individuals at each stage of included studies and reasons for exclusion. Consider use of a flow diagram	5-6	Materials and Methods: Study design, Data sources, Figure 2
	b)	Report summary statistics for phenotypic exposure(s), outcome(s), and other relevant variables (e.g. means, SDs, proportions)	6	Materials and Methods: Data sources
	c)	If the data sources include meta-analyses of previous studies, provide the assessments of heterogeneity across these studies		N/A
	d)	For two-sample MR:	6	Materials and Methods: Data sources
		i. Provide justification of the similarity of the genetic variant-exposure associations between the exposure and outcome samples
		ii. Provide information on the number of individuals who overlap between the exposure and outcome studies
11	Main results
	a)	Report the associations between genetic variant and exposure, and between genetic variant and outcome, preferably on an interpretable scale	2	Results: Selected genetic instruments
	b)	Report MR estimates of the relationship between exposure and outcome, and the measures of uncertainty from the MR analysis, on an interpretable scale, such as odds ratio or relative risk per SD difference	2-3	Results: Effects of physical activity on cardiovascular diseases, Mediation by circulating cytokines, Table S2-7, Figure 1
	c)	If relevant, consider translating estimates of relative risk into absolute risk for a meaningful time period		N/A
	d)	Consider plots to visualize results (e.g. forest plot, scatterplot of associations between genetic variants and outcome versus between genetic variants and exposure)	3	Figure 1, Figure S1-9
12	Assessment of assumptions
	a)	Report the assessment of the validity of the assumptions		Table S4
	b)	Report any additional statistics (e.g., assessments of heterogeneity across genetic variants, such as I2, Q statistic or E-value)
13	Sensitivity analyses and additional analyses
	a)	Report any sensitivity analyses to assess the robustness of the main results to violations of the assumptions	2-3	Results: Effects of physical activity on cardiovascular diseases, Mediation by circulating cytokines, Table S3-4, Table S7, Figure 1
	b)	Report results from other sensitivity analyses or additional analyses
	c)	Report any assessment of direction of causal relationship (e.g., bidirectional MR)
	d)	When relevant, report and compare with estimates from non-MR analyses		N/A
	e)	Consider additional plots to visualize results (e.g., leave-one-out analyses)		Figure S1-9
	DISCUSSION
14	Key results	Summarize key results with reference to study objectives	4	Discussion: paragraph 1
15	Limitations	Discuss limitations of the study, taking into account the validity of the IV assumptions, other sources of potential bias, and imprecision. Discuss both direction and magnitude of any potential bias and any efforts to address them	5	Discussion: paragraph 7-8
16	Interpretation
	a)	Meaning: Give a cautious overall interpretation of results in the context of their limitations and in comparison with other studies	4-5	Discussion: paragraph 2-6
	b)	Mechanism: Discuss underlying biological mechanisms that could drive a potential causal relationship between the investigated exposure and the outcome, and whether the gene-environment equivalence assumption is reasonable. Use causal language carefully, clarifying that IV estimates may provide causal effects only under certain assumptions
	c)	Clinical relevance: Discuss whether the results have clinical or public policy relevance, and to what extent they inform effect sizes of possible interventions
17	Generalizability	Discuss the generalizability of the study results (a) to other populations, (b) across other exposure periods/timings, and (c) across other levels of exposure	5	Discussion: paragraph 7
	OTHER INFORMATION
18	Funding	Describe sources of funding and the role of funders in the present study and, if applicable, sources of funding for the databases and original study or studies on which the present study is based	8	Funding
19	Data and data sharing	Provide the data used to perform all analyses or report where and how the data can be accessed, and reference these sources in the article. Provide the statistical code needed to reproduce the results in the article, or report whether the code is publicly accessible and if so, where	8	Data Availability Statement
20	Conflicts of Interest	All authors should declare all potential conflicts of interest	8	Conflicts of Interest

## Sheet: Table S2
Table S2. 7 index SNPs representing genetically predicted physical activity.
SNP	effect_allele	other_allele	EAF	Beta	SE	P-value	R2	F-statistic
rs34517439	C	A	0.879062	0.30792	0.0562443	4.4e-08	0.000328877	29.9716
rs6775319	A	T	0.270752	0.225081	0.040802	3.5e-08	0.000333909	30.4302
rs12522261	G	A	0.656527	0.210522	0.0383038	3.9e-08	0.000331455	30.2066
rs11012732	A	G	0.667807	0.224986	0.0385641	5.4e-09	0.000373457	34.0357
rs148193266	A	C	0.957332	-0.510362	0.0921544	3.1e-08	0.00033654	30.6701
rs56194509	T	G	0.779514	-0.303404	0.0439408	5e-12	0.000523043	47.6757
rs59499656	A	T	0.655507	-0.228253	0.0382563	2.4e-09	0.000390585	35.5973
SNP, single nucleotide polymorphism; EAF, effect allele frequency; SE, standard error.

## Sheet: Table S3
Table S3. MR analysis results of physical activity on cardiovascular diseases.
Exposure	Outcome	Method	β	SE	P-value	OR	OR_low95%CI	OR_up95%CI
Physical activity	Coronary artery disease	Inverse-variance weighted	-0.0305163	0.0245377	0.213628	0.969945	0.9244	1.01773
		Weighted median	-0.0365087	0.0198875	0.0663925	0.96415	0.927291	1.00247
		MR-Egger regression	0.0954352	0.102239	0.393437	1.10014	0.900366	1.34423
Physical activity	Heart failure	Inverse-variance weighted	-0.022187	0.0204087	0.276977	0.978057	0.939706	1.01797
		Weighted median	-0.0205942	0.0216016	0.340406	0.979616	0.939006	1.02198
		MR-Egger regression	-0.00859239	0.0952198	0.931602	0.991444	0.822651	1.19487
Physical activity	Ischemic heart disease	Inverse-variance weighted	-0.0529469	0.0223828	0.0180047	0.94843	0.907722	0.990964
		Weighted median	-0.0570143	0.0267677	0.0331743	0.944581	0.896301	0.995461
		MR-Egger regression	-0.0115471	0.109972	0.920457	0.988519	0.796848	1.2263
SE, standard error; CI, confidence interval.

## Sheet: Table S4
Table S4. Sensitivity analysis of the significant MR results.
Exposure/Mediator	Outcome/Mediator	Cochran’s Q test		MR-Egger intercept test		MR-PRESSO-derived P-value
		Q statistic	P-value	Intercept	P-value
Physical activity	Ischemic heart disease	8.31913	0.215643	-0.0106221	0.715453	0.274333
Physical activity	Interleukin-10 receptor subunit beta levels	1.60627	0.978401	-0.0121298	0.616556	0.979
	C-C motif chemokine 19 levels	3.85898	0.795869	0.00305246	0.90047	0.811667
Interleukin-10 receptor subunit beta levels	Ischemic heart disease	3.10843	0.539847	0.00300171	0.830682	0.602
MR, Mendelian randomization.

## Sheet: Table S5
Table S5. MR analysis results of physical activity on circulating cytokines.
Exposure	Mediator	Method	β	SE	P-value	β_low95%CI	β_up95%CI	P-FDR
Physical activity	Eukaryotic translation initiation factor 4E-binding protein 1 levels	MR-Egger regression	-0.0320553	0.0957576	0.749203	-0.21974	0.15563	0.99406
		Weighted median	-0.0287725	0.028034	0.30473	-0.0837192	0.0261742	0.997219
		Inverse-variance weighted	-0.000695092	0.0201574	0.972492	-0.0402036	0.0388134	0.993935
	Adenosine Deaminase levels	MR-Egger regression	-0.0921577	0.0921962	0.356104	-0.272862	0.0885468	0.99406
		Weighted median	0.00841298	0.0271858	0.75697	-0.0448712	0.0616972	0.999984
		Inverse-variance weighted	0.00729943	0.0209842	0.72795	-0.0338296	0.0484285	0.944739
	Artemin levels	MR-Egger regression	-0.135364	0.0989147	0.220185	-0.329236	0.0585091	0.99406
		Weighted median	0.00306685	0.0283552	0.91387	-0.0525093	0.0586429	0.999984
		Inverse-variance weighted	-0.00508018	0.0223461	0.820158	-0.0488785	0.0387181	0.944739
	Axin-1 levels	MR-Egger regression	-0.0324799	0.0991158	0.754273	-0.226747	0.161787	0.99406
		Weighted median	-0.000180658	0.0279186	0.994837	-0.0549011	0.0545398	0.999984
		Inverse-variance weighted	0.0117027	0.0224719	0.602525	-0.0323421	0.0557476	0.944739
	beta-nerve growth factor levels	MR-Egger regression	0.0953896	0.108585	0.413477	-0.117437	0.308216	0.99406
		Weighted median	-0.00038265	0.0260955	0.988301	-0.0515298	0.0507645	0.999984
		Inverse-variance weighted	0.0202041	0.0232314	0.384471	-0.0253295	0.0657376	0.913968
	Caspase 8 levels	MR-Egger regression	0.0135604	0.0889928	0.883885	-0.160866	0.187986	0.99406
		Weighted median	0.0117761	0.0254221	0.643205	-0.0380513	0.0616035	0.997219
		Inverse-variance weighted	0.0108043	0.0200647	0.590251	-0.0285225	0.0501311	0.944739
	Eotaxin levels	MR-Egger regression	0.0606	0.121486	0.635661	-0.177512	0.298712	0.99406
		Weighted median	0.000469651	0.0288849	0.987027	-0.0561448	0.0570841	0.999984
		Inverse-variance weighted	-0.0138123	0.0260416	0.59584	-0.0648539	0.0372293	0.944739
	C-C motif chemokine 19 levels	MR-Egger regression	-0.0765373	0.0896478	0.426007	-0.252247	0.0991724	0.99406
		Weighted median	-0.0735267	0.0266895	0.0058711	-0.125838	-0.0212153	0.17809
		Inverse-variance weighted	-0.0651425	0.0201821	0.00124774	-0.104699	-0.0255856	0.0378482
	C-C motif chemokine 20 levels	MR-Egger regression	-0.134952	0.111687	0.272384	-0.353858	0.0839534	0.99406
		Weighted median	-0.0164174	0.0267565	0.539491	-0.0688602	0.0360255	0.997219
		Inverse-variance weighted	-0.026233	0.0251024	0.296004	-0.0754337	0.0229676	0.913968
	C-C motif chemokine 23 levels	MR-Egger regression	-0.0681735	0.0921852	0.4875	-0.248856	0.112509	0.99406
		Weighted median	-0.0227316	0.0260348	0.382594	-0.0737598	0.0282965	0.997219
		Inverse-variance weighted	-0.0269252	0.0199454	0.177035	-0.0660183	0.0121679	0.700441
	C-C motif chemokine 25 levels	MR-Egger regression	-0.0900146	0.0885156	0.348424	-0.263505	0.0834759	0.99406
		Weighted median	-0.0311519	0.0244341	0.202332	-0.0790427	0.0167389	0.997219
		Inverse-variance weighted	-0.0339761	0.019864	0.0871862	-0.0729096	0.00495745	0.417576
	C-C motif chemokine 28 levels	MR-Egger regression	-0.0194428	0.0868944	0.830374	-0.189756	0.15087	0.99406
		Weighted median	-0.000476864	0.0239249	0.984098	-0.0473696	0.0464159	0.999984
		Inverse-variance weighted	-0.014594	0.0194031	0.451962	-0.0526242	0.0234361	0.913968
	C-C motif chemokine 4 levels	MR-Egger regression	0.043693	0.133023	0.753723	-0.217033	0.304419	0.99406
		Weighted median	0.00291216	0.0280816	0.917405	-0.0521277	0.057952	0.999984
		Inverse-variance weighted	-0.0220468	0.0282884	0.435769	-0.0774922	0.0333985	0.913968
	Natural killer cell receptor 2B4 levels	MR-Egger regression	-0.0741796	0.121733	0.564628	-0.312776	0.164416	0.99406
		Weighted median	-0.0163779	0.027287	0.548368	-0.0698604	0.0371047	0.997219
		Inverse-variance weighted	-0.0528707	0.02534	0.0369378	-0.102537	-0.00320425	0.258565
	CD40L receptor levels	MR-Egger regression	0.00318825	0.0878038	0.972212	-0.168907	0.175284	0.99406
		Weighted median	0.00557853	0.0246623	0.821048	-0.0427595	0.0539166	0.999984
		Inverse-variance weighted	0.00113753	0.0195844	0.953682	-0.0372479	0.0395229	0.993935
	T-cell surface glycoprotein CD5 levels	MR-Egger regression	-0.0887355	0.121055	0.49118	-0.326002	0.148531	0.99406
		Weighted median	-0.0352694	0.0280988	0.209408	-0.090343	0.0198042	0.997219
		Inverse-variance weighted	-0.0599916	0.0252023	0.0172938	-0.109388	-0.0105951	0.17486
	T-cell surface glycoprotein CD6 isoform levels	MR-Egger regression	-0.162531	0.0973251	0.145961	-0.353288	0.0282261	0.99406
		Weighted median	-0.0333786	0.0272121	0.21997	-0.0867144	0.0199571	0.997219
		Inverse-variance weighted	-0.0503369	0.0224753	0.0251133	-0.0943885	-0.00628535	0.207755
	CUB domain-containing protein 1 levels	MR-Egger regression	-0.0189409	0.0871691	0.835184	-0.189792	0.151911	0.99406
		Weighted median	-0.00730019	0.025325	0.773148	-0.0569373	0.0423369	0.999984
		Inverse-variance weighted	-0.0206326	0.019464	0.289125	-0.058782	0.0175167	0.913968
	Macrophage colony-stimulating factor 1 levels	MR-Egger regression	-0.0535315	0.0881071	0.56574	-0.226221	0.119158	0.99406
		Weighted median	-0.0385058	0.0236972	0.104182	-0.0849522	0.00794067	0.884947
		Inverse-variance weighted	-0.032872	0.0196661	0.0946225	-0.0714176	0.00567364	0.430533
	Cystatin D levels	MR-Egger regression	0.0612434	0.0882179	0.513507	-0.111664	0.234151	0.99406
		Weighted median	0.0331704	0.0257455	0.197607	-0.0172907	0.0836316	0.997219
		Inverse-variance weighted	0.0446165	0.019746	0.0238513	0.00591424	0.0833187	0.207755
	Fractalkine levels	MR-Egger regression	-0.0152573	0.105285	0.889524	-0.221615	0.191101	0.99406
		Weighted median	-0.0218748	0.0276632	0.429087	-0.0760946	0.032345	0.997219
		Inverse-variance weighted	-0.0459625	0.0220171	0.0368353	-0.0891159	-0.00280905	0.258565
	C-X-C motif chemokine 1 levels	MR-Egger regression	-0.0385417	0.0892371	0.680902	-0.213446	0.136363	0.99406
		Weighted median	-0.0105895	0.0249432	0.671167	-0.0594781	0.038299	0.997219
		Inverse-variance weighted	-0.00322585	0.0200794	0.872365	-0.0425814	0.0361297	0.96976
	C-X-C motif chemokine 10 levels	MR-Egger regression	-0.0131798	0.109449	0.908082	-0.2277	0.20134	0.99406
		Weighted median	-0.0410763	0.027869	0.140507	-0.0956996	0.0135469	0.983547
		Inverse-variance weighted	-0.0400799	0.0229217	0.0803678	-0.0850064	0.00484665	0.407314
	C-X-C motif chemokine 11 levels	MR-Egger regression	-0.00566086	0.0892367	0.95148	-0.180565	0.169243	0.99406
		Weighted median	0.011646	0.0243709	0.632745	-0.0361209	0.0594129	0.997219
		Inverse-variance weighted	0.0070927	0.020071	0.723804	-0.0322465	0.0464319	0.944739
	C-X-C motif chemokine 5 levels	MR-Egger regression	-0.0675292	0.0894167	0.478704	-0.242786	0.107728	0.99406
		Weighted median	-5.02947e-07	0.0258525	0.999984	-0.0506715	0.0506705	0.999984
		Inverse-variance weighted	-0.000153107	0.020142	0.993935	-0.0396314	0.0393252	0.993935
	C-X-C motif chemokine 6 levels	MR-Egger regression	-0.0574937	0.0895897	0.54476	-0.23309	0.118102	0.99406
		Weighted median	0.0191176	0.0246481	0.437972	-0.0291927	0.067428	0.997219
		Inverse-variance weighted	0.00038156	0.020151	0.984893	-0.0391144	0.0398775	0.993935
	C-X-C motif chemokine 9 levels	MR-Egger regression	-0.0604466	0.0867504	0.512014	-0.230477	0.109584	0.99406
		Weighted median	-0.0304762	0.0245375	0.214228	-0.0785697	0.0176174	0.997219
		Inverse-variance weighted	-0.0379849	0.0194511	0.0508385	-0.076109	0.000139263	0.295315
	Delta and Notch-like epidermal growth factor-related receptor levels	MR-Egger regression	-0.0141828	0.0884166	0.877824	-0.187479	0.159114	0.99406
		Weighted median	-0.00160273	0.0246369	0.948131	-0.049891	0.0466856	0.999984
		Inverse-variance weighted	-0.00310512	0.0195573	0.873849	-0.0414373	0.0352271	0.96976
	Protein S100-A12 levels	MR-Egger regression	0.00592346	0.0945769	0.952095	-0.179447	0.191294	0.99406
		Weighted median	0.016642	0.0273788	0.543291	-0.0370204	0.0703045	0.997219
		Inverse-variance weighted	0.0125945	0.0201234	0.531406	-0.0268474	0.0520363	0.944739
	Fibroblast growth factor 19 levels	MR-Egger regression	-0.0363953	0.0895908	0.698659	-0.211993	0.139203	0.99406
		Weighted median	-0.0297524	0.0256636	0.246325	-0.0800531	0.0205483	0.997219
		Inverse-variance weighted	-0.0228991	0.0201694	0.256234	-0.0624313	0.016633	0.913968
	Fibroblast growth factor 21 levels	MR-Egger regression	-0.0879573	0.089701	0.364678	-0.263771	0.0878567	0.99406
		Weighted median	0.00750842	0.0260095	0.772827	-0.0434703	0.0584871	0.999984
		Inverse-variance weighted	-0.000964132	0.0202053	0.961942	-0.0405664	0.0386382	0.993935
	Fibroblast growth factor 23 levels	MR-Egger regression	-0.16059	0.143745	0.306642	-0.442331	0.12115	0.99406
		Weighted median	-0.0138794	0.0290424	0.63272	-0.0708025	0.0430437	0.997219
		Inverse-variance weighted	-0.0265002	0.0318662	0.40563	-0.0889578	0.0359575	0.913968
	Fibroblast growth factor 5 levels	MR-Egger regression	0.00833445	0.0971787	0.934444	-0.182136	0.198805	0.99406
		Weighted median	-0.00232968	0.027824	0.933272	-0.0568648	0.0522054	0.999984
		Inverse-variance weighted	-0.00623691	0.0217905	0.774708	-0.0489462	0.0364724	0.944739
	Fms-related tyrosine kinase 3 ligand levels	MR-Egger regression	-0.0917645	0.0891383	0.342962	-0.266476	0.0829465	0.99406
		Weighted median	0.00146814	0.0264594	0.955751	-0.0503923	0.0533286	0.999984
		Inverse-variance weighted	-0.00806349	0.0199705	0.686382	-0.0472057	0.0310787	0.944739
	Glial cell line-derived neurotrophic factor levels	MR-Egger regression	-0.158654	0.0885316	0.123301	-0.332176	0.0148681	0.99406
		Weighted median	-0.0224787	0.026762	0.400937	-0.0749323	0.0299749	0.997219
		Inverse-variance weighted	-0.0169271	0.021964	0.440899	-0.0599765	0.0261223	0.913968
	Hepatocyte growth factor levels	MR-Egger regression	0.00955967	0.113567	0.935655	-0.213032	0.232152	0.99406
		Weighted median	-0.0170849	0.0268284	0.524242	-0.0696685	0.0354988	0.997219
		Inverse-variance weighted	-0.0114047	0.023554	0.628249	-0.0575706	0.0347612	0.944739
	Interferon gamma levels	MR-Egger regression	0.0511266	0.100792	0.630081	-0.146426	0.24868	0.99406
		Weighted median	-0.0202435	0.0298683	0.497924	-0.0787853	0.0382983	0.997219
		Inverse-variance weighted	-0.0111398	0.0221584	0.615151	-0.0545703	0.0322907	0.944739
	Interleukin-10 levels	MR-Egger regression	-0.0214673	0.0998457	0.836886	-0.217165	0.17423	0.99406
		Weighted median	-0.0568967	0.0258326	0.0276289	-0.107529	-0.0062648	0.449534
		Inverse-variance weighted	-0.0404632	0.0208169	0.0519236	-0.0812644	0.000337923	0.295315
	Interleukin-10 receptor subunit alpha levels	MR-Egger regression	0.000564613	0.0988697	0.995629	-0.19322	0.194349	0.995731
		Weighted median	-0.0111334	0.0279336	0.690214	-0.0658832	0.0436165	0.997219
		Inverse-variance weighted	-0.000795127	0.0223804	0.971659	-0.0446606	0.0430704	0.993935
	Interleukin-10 receptor subunit beta levels	MR-Egger regression	-0.0203501	0.0881874	0.825169	-0.193197	0.152497	0.99406
		Weighted median	-0.0702727	0.0243217	0.00386105	-0.117943	-0.0226021	0.175678
		Inverse-variance weighted	-0.0657284	0.019648	0.00082197	-0.104239	-0.0272182	0.0373996
	Interleukin-12 subunit beta levels	MR-Egger regression	0.0659659	0.0891265	0.487156	-0.108722	0.240654	0.99406
		Weighted median	-0.0192422	0.0275558	0.484989	-0.0732515	0.0347671	0.997219
		Inverse-variance weighted	-0.0170725	0.0200255	0.393914	-0.0563225	0.0221774	0.913968
	Interleukin-13 levels	MR-Egger regression	-0.0273908	0.0988706	0.791049	-0.221177	0.166396	0.99406
		Weighted median	-0.0201773	0.027485	0.462874	-0.0740479	0.0336932	0.997219
		Inverse-variance weighted	-0.0203216	0.0223648	0.363539	-0.0641565	0.0235134	0.913968
	Interleukin-15 receptor subunit alpha levels	MR-Egger regression	-0.0271962	0.0975962	0.78986	-0.218485	0.164092	0.99406
		Weighted median	-0.0467158	0.0289808	0.106972	-0.103518	0.0100866	0.884947
		Inverse-variance weighted	-0.0562086	0.0218766	0.0101889	-0.0990867	-0.0133305	0.127222
	Interleukin-17A levels	MR-Egger regression	-0.0927771	0.127771	0.495102	-0.343207	0.157653	0.99406
		Weighted median	-0.0155256	0.0318315	0.625731	-0.0779154	0.0468641	0.997219
		Inverse-variance weighted	-0.0135688	0.027643	0.623526	-0.0677491	0.0406115	0.944739
	Interleukin-17C levels	MR-Egger regression	-0.131009	0.105184	0.259374	-0.33717	0.0751522	0.99406
		Weighted median	-0.014724	0.0292667	0.614895	-0.0720866	0.0426386	0.997219
		Inverse-variance weighted	-0.0142576	0.0243077	0.557508	-0.0619008	0.0333855	0.944739
	Interleukin-18 levels	MR-Egger regression	0.168191	0.141266	0.278775	-0.10869	0.445072	0.99406
		Weighted median	0.0392427	0.0263442	0.136326	-0.012392	0.0908773	0.983547
		Inverse-variance weighted	0.00847454	0.0325405	0.794531	-0.0553048	0.0722538	0.944739
	interleukin-18 receptor 1 levels	MR-Egger regression	-0.086233	0.0892476	0.371248	-0.261158	0.0886923	0.99406
		Weighted median	-0.0358416	0.0260952	0.169598	-0.0869881	0.0153049	0.997219
		Inverse-variance weighted	-0.0394529	0.0200237	0.0488035	-0.0786994	-0.000206325	0.295315
	Interleukin-1-alpha levels	MR-Egger regression	-0.0457067	0.118787	0.71367	-0.278529	0.187115	0.99406
		Weighted median	0.0247819	0.0310142	0.42426	-0.0360058	0.0855697	0.997219
		Inverse-variance weighted	0.0128303	0.0253818	0.613214	-0.036918	0.0625785	0.944739
	Interleukin-2 levels	MR-Egger regression	0.0158849	0.0985516	0.877239	-0.177276	0.209046	0.99406
		Weighted median	0.0113711	0.0305871	0.710071	-0.0485797	0.0713219	0.999984
		Inverse-variance weighted	0.00675487	0.022252	0.761461	-0.036859	0.0503687	0.944739
	Interleukin-20 levels	MR-Egger regression	-0.0126504	0.0984655	0.901971	-0.205643	0.180342	0.99406
		Weighted median	0.00845229	0.0275888	0.759325	-0.0456218	0.0625264	0.999984
		Inverse-variance weighted	0.0073394	0.0221793	0.740711	-0.0361321	0.0508109	0.944739
	Interleukin-20 receptor subunit alpha levels	MR-Egger regression	-0.129605	0.0992081	0.23926	-0.324053	0.0648433	0.99406
		Weighted median	-0.0015108	0.0290054	0.958459	-0.0583613	0.0553397	0.999984
		Inverse-variance weighted	0.010569	0.0224778	0.638215	-0.0334875	0.0546255	0.944739
	Interleukin-22 receptor subunit alpha-1 levels	MR-Egger regression	-0.286765	0.117162	0.0499532	-0.516402	-0.0571282	0.99406
		Weighted median	-0.0394232	0.0303215	0.193542	-0.0988533	0.020007	0.997219
		Inverse-variance weighted	-0.0193217	0.0341227	0.571229	-0.0862022	0.0475587	0.944739
	Interleukin-24 levels	MR-Egger regression	-0.0385508	0.0995247	0.711865	-0.233619	0.156518	0.99406
		Weighted median	-0.00605684	0.0277749	0.827375	-0.0604957	0.048382	0.999984
		Inverse-variance weighted	-0.00807696	0.0226038	0.720847	-0.0523804	0.0362265	0.944739
	Interleukin-2 receptor subunit beta levels	MR-Egger regression	0.122072	0.0985762	0.261838	-0.0711377	0.315281	0.99406
		Weighted median	-0.00623595	0.0289709	0.829573	-0.0630188	0.0505469	0.999984
		Inverse-variance weighted	0.000549913	0.0222731	0.980303	-0.0431054	0.0442052	0.993935
	Interleukin-33 levels	MR-Egger regression	0.121825	0.0986652	0.26309	-0.071559	0.315209	0.99406
		Weighted median	0.0252036	0.0272103	0.354315	-0.0281286	0.0785358	0.997219
		Inverse-variance weighted	0.00624238	0.0222471	0.779023	-0.037362	0.0498468	0.944739
	Interleukin-4 levels	MR-Egger regression	0.0620548	0.124184	0.635079	-0.181346	0.305455	0.99406
		Weighted median	0.0188509	0.0307702	0.540118	-0.0414587	0.0791605	0.997219
		Inverse-variance weighted	0.00961768	0.0265181	0.716841	-0.0423577	0.0615931	0.944739
	Interleukin-5 levels	MR-Egger regression	-0.15998	0.099499	0.158991	-0.354998	0.0350381	0.99406
		Weighted median	-0.0277257	0.0308042	0.368088	-0.0881019	0.0326506	0.997219
		Inverse-variance weighted	-0.0321967	0.0237188	0.174642	-0.0786856	0.0142921	0.700441
	Interleukin-6 levels	MR-Egger regression	-0.0963001	0.0891362	0.321478	-0.271007	0.0784068	0.99406
		Weighted median	-0.0194739	0.0251061	0.437947	-0.0686819	0.029734	0.997219
		Inverse-variance weighted	-0.00725885	0.0200712	0.71761	-0.0465984	0.0320807	0.944739
	Interleukin-7 levels	MR-Egger regression	-0.0346785	0.105896	0.754432	-0.242235	0.172878	0.99406
		Weighted median	0.0196821	0.0257946	0.445444	-0.0308752	0.0702395	0.997219
		Inverse-variance weighted	0.0138691	0.0224348	0.536444	-0.030103	0.0578413	0.944739
	Interleukin-8 levels	MR-Egger regression	0.0210893	0.0932883	0.828655	-0.161756	0.203934	0.99406
		Weighted median	-0.0253125	0.0252725	0.316545	-0.0748467	0.0242216	0.997219
		Inverse-variance weighted	-0.0173997	0.0200522	0.385548	-0.056702	0.0219027	0.913968
	Latency-associated peptide transforming growth factor beta 1 levels	MR-Egger regression	-0.04017	0.0889904	0.66756	-0.214591	0.134251	0.99406
		Weighted median	0.0117586	0.0254614	0.644209	-0.0381457	0.0616629	0.997219
		Inverse-variance weighted	0.00496817	0.0199733	0.803561	-0.0341795	0.0441158	0.944739
	Leukemia inhibitory factor levels	MR-Egger regression	-0.16278	0.133875	0.269683	-0.425175	0.0996155	0.99406
		Weighted median	-0.0144467	0.0287892	0.615803	-0.0708736	0.0419803	0.997219
		Inverse-variance weighted	-0.0274395	0.0304252	0.367126	-0.0870729	0.0321938	0.913968
	Leukemia inhibitory factor receptor levels	MR-Egger regression	0.119279	0.0970847	0.265217	-0.0710066	0.309565	0.99406
		Weighted median	0.005971	0.0298311	0.841355	-0.0524979	0.0644399	0.999984
		Inverse-variance weighted	-0.00894021	0.0216373	0.679472	-0.0513494	0.033469	0.944739
	Monocyte chemoattractant protein-1 levels	MR-Egger regression	0.0154712	0.0891932	0.867996	-0.159347	0.19029	0.99406
		Weighted median	-0.0198245	0.0249132	0.426182	-0.0686545	0.0290055	0.997219
		Inverse-variance weighted	-0.0151035	0.0199939	0.450004	-0.0542915	0.0240845	0.913968
	Monocyte chemoattractant protein 2 levels	MR-Egger regression	0.0831292	0.0895897	0.389268	-0.0924666	0.258725	0.99406
		Weighted median	-0.028948	0.025247	0.25155	-0.0784322	0.0205361	0.997219
		Inverse-variance weighted	-0.0205919	0.020151	0.306838	-0.0600879	0.0189041	0.913968
	Monocyte chemoattractant protein-3 levels	MR-Egger regression	-0.208523	0.0990916	0.0799954	-0.402743	-0.0143036	0.99406
		Weighted median	-0.0316127	0.0314161	0.314292	-0.0931883	0.0299629	0.997219
		Inverse-variance weighted	-0.0393143	0.0224987	0.0805676	-0.0834119	0.00478318	0.407314
	Monocyte chemoattractant protein-4 levels	MR-Egger regression	0.0880386	0.0975634	0.401631	-0.103186	0.279263	0.99406
		Weighted median	0.00426987	0.0261439	0.870265	-0.0469722	0.055512	0.999984
		Inverse-variance weighted	-0.0183306	0.0223105	0.411295	-0.0620591	0.0253979	0.913968
	Macrophage inflammatory protein 1a levels	MR-Egger regression	-0.101845	0.0936862	0.318729	-0.28547	0.0817801	0.99406
		Weighted median	-0.053702	0.0263899	0.0418562	-0.105426	-0.00197784	0.544131
		Inverse-variance weighted	-0.0511088	0.0199981	0.010598	-0.090305	-0.0119125	0.127222
	Matrix metalloproteinase-1 levels	MR-Egger regression	0.158776	0.100994	0.16698	-0.0391723	0.356723	0.99406
		Weighted median	0.0201206	0.0282427	0.476206	-0.035235	0.0754762	0.997219
		Inverse-variance weighted	0.031074	0.023835	0.19233	-0.0156425	0.0777906	0.729252
	Matrix metalloproteinase-10 levels	MR-Egger regression	-0.0509033	0.089406	0.589781	-0.226139	0.124332	0.99406
		Weighted median	-0.0431106	0.0259983	0.0972756	-0.0940672	0.00784609	0.884947
		Inverse-variance weighted	-0.0535107	0.0200959	0.00775015	-0.0928986	-0.0141227	0.127222
	Neurturin levels	MR-Egger regression	0.0766915	0.0986898	0.466625	-0.116741	0.270124	0.99406
		Weighted median	0.0173264	0.0296624	0.559141	-0.040812	0.0754647	0.997219
		Inverse-variance weighted	0.0228599	0.0222683	0.304625	-0.020786	0.0665058	0.913968
	Neurotrophin-3 levels	MR-Egger regression	-0.0239863	0.0891396	0.796877	-0.1987	0.150727	0.99406
		Weighted median	-0.0159175	0.0258798	0.538517	-0.066642	0.0348069	0.997219
		Inverse-variance weighted	-0.0186562	0.0199337	0.349319	-0.0577262	0.0204139	0.913968
	Osteoprotegerin levels	MR-Egger regression	0.000488338	0.0875575	0.995731	-0.171124	0.172101	0.995731
		Weighted median	-0.0104962	0.0240831	0.662956	-0.057699	0.0367065	0.997219
		Inverse-variance weighted	-0.00765723	0.0192599	0.690945	-0.0454067	0.0300922	0.944739
	Oncostatin-M levels	MR-Egger regression	0.00977285	0.152878	0.951106	-0.289868	0.309413	0.99406
		Weighted median	-0.0168709	0.031333	0.590275	-0.0782836	0.0445419	0.997219
		Inverse-variance weighted	-0.0256461	0.0319512	0.422168	-0.0882705	0.0369782	0.913968
	Programmed cell death 1 ligand 1 levels	MR-Egger regression	-0.00443117	0.0884674	0.961678	-0.177827	0.168965	0.99406
		Weighted median	-0.0512596	0.023569	0.0296396	-0.0974548	-0.00506436	0.449534
		Inverse-variance weighted	-0.0502432	0.0198051	0.0111843	-0.0890612	-0.0114253	0.127222
	Stem cell factor levels	MR-Egger regression	-0.0102709	0.113347	0.930748	-0.23243	0.211889	0.99406
		Weighted median	0.0181051	0.0273355	0.507761	-0.0354725	0.0716827	0.997219
		Inverse-variance weighted	0.0154598	0.023712	0.514414	-0.0310158	0.0619353	0.944739
	SIR2-like protein 2 levels	MR-Egger regression	-0.0538289	0.0892054	0.56832	-0.228672	0.121014	0.99406
		Weighted median	0.00992947	0.0249274	0.690383	-0.0389282	0.0587871	0.997219
		Inverse-variance weighted	0.00390735	0.0200582	0.845549	-0.0354066	0.0432213	0.961812
	Signaling lymphocytic activation molecule levels	MR-Egger regression	0.0448851	0.0891783	0.63268	-0.129904	0.219674	0.99406
		Weighted median	-0.00427032	0.0251781	0.865321	-0.0536194	0.0450788	0.999984
		Inverse-variance weighted	-0.0128571	0.0200398	0.521148	-0.052135	0.0264209	0.944739
	Sulfotransferase 1A1 levels	MR-Egger regression	0.134348	0.0996612	0.226309	-0.0609884	0.329684	0.99406
		Weighted median	0.00635502	0.0297802	0.831017	-0.0520142	0.0647243	0.999984
		Inverse-variance weighted	0.00737482	0.0227148	0.745431	-0.0371463	0.0518959	0.944739
	STAM binding protein levels	MR-Egger regression	-0.0886426	0.0889624	0.357525	-0.263009	0.0857237	0.99406
		Weighted median	0.00429307	0.0250426	0.863885	-0.0447903	0.0533765	0.999984
		Inverse-variance weighted	-0.00218001	0.0199629	0.913041	-0.0413072	0.0369472	0.993935
	Transforming growth factor-alpha levels	MR-Egger regression	-0.0127366	0.0891524	0.891075	-0.187475	0.162002	0.99406
		Weighted median	-0.0201833	0.0245254	0.410533	-0.0682531	0.0278865	0.997219
		Inverse-variance weighted	-0.0200922	0.020017	0.315495	-0.0593256	0.0191411	0.913968
	Tumor necrosis factor levels	MR-Egger regression	0.090354	0.098897	0.396146	-0.103484	0.284192	0.99406
		Weighted median	-0.0123771	0.029085	0.670437	-0.0693838	0.0446296	0.997219
		Inverse-variance weighted	0.00922868	0.0223825	0.680107	-0.0346409	0.0530983	0.944739
	TNF-beta levels	MR-Egger regression	0.0229278	0.0991958	0.824889	-0.171496	0.217352	0.99406
		Weighted median	-0.0888356	0.0292448	0.00238423	-0.146155	-0.0315159	0.175678
		Inverse-variance weighted	-0.0874102	0.0225226	0.000104031	-0.131555	-0.0432658	0.00946681
	Tumor necrosis factor receptor superfamily member 9 levels	MR-Egger regression	-0.0537692	0.0989312	0.606373	-0.247674	0.140136	0.99406
		Weighted median	-0.0624069	0.0275249	0.0233724	-0.116356	-0.00845818	0.449534
		Inverse-variance weighted	-0.0570365	0.0223972	0.0108781	-0.100935	-0.013138	0.127222
	Tumor necrosis factor ligand superfamily member 14 levels	MR-Egger regression	0.0493896	0.0992467	0.636444	-0.145134	0.243913	0.99406
		Weighted median	0.0277767	0.0301532	0.356953	-0.0313235	0.0868769	0.997219
		Inverse-variance weighted	0.00713394	0.0225459	0.751685	-0.037056	0.0513239	0.944739
	TNF-related apoptosis-inducing ligand levels	MR-Egger regression	0.0251451	0.089103	0.787269	-0.149497	0.199787	0.99406
		Weighted median	-0.00582799	0.0268504	0.828166	-0.0584547	0.0467987	0.999984
		Inverse-variance weighted	0.00469496	0.0199692	0.814123	-0.0344446	0.0438345	0.944739
	TNF-related activation-induced cytokine levels	MR-Egger regression	-0.0255394	0.0891837	0.784227	-0.200339	0.149261	0.99406
		Weighted median	-0.0418599	0.0249723	0.0936878	-0.0908056	0.00708569	0.884947
		Inverse-variance weighted	-0.0287845	0.0200381	0.150863	-0.0680592	0.0104901	0.65374
	Thymic stromal lymphopoietin levels	MR-Egger regression	0.010472	0.0995247	0.919631	-0.184597	0.20554	0.99406
		Weighted median	0.00140541	0.0280384	0.960023	-0.0535498	0.0563606	0.999984
		Inverse-variance weighted	0.000494516	0.0226038	0.982546	-0.043809	0.044798	0.993935
	Tumor necrosis factor ligand superfamily member 12 levels	MR-Egger regression	0.0669539	0.0889114	0.479919	-0.107312	0.24122	0.99406
		Weighted median	-0.00817535	0.0263216	0.756109	-0.0597657	0.043415	0.999984
		Inverse-variance weighted	-0.0161085	0.0198936	0.418094	-0.0551	0.022883	0.913968
	Urokinase-type plasminogen activator levels	MR-Egger regression	-0.020641	0.091553	0.829109	-0.200085	0.158803	0.99406
		Weighted median	-0.023675	0.0264664	0.371039	-0.0755492	0.0281992	0.997219
		Inverse-variance weighted	-0.0210446	0.0198817	0.289831	-0.0600128	0.0179235	0.913968
	Vascular endothelial growth factor A levels	MR-Egger regression	-0.0676947	0.0894963	0.478049	-0.243107	0.107718	0.99406
		Weighted median	-0.0012084	0.0265922	0.963755	-0.0533291	0.0509123	0.999984
		Inverse-variance weighted	0.00884083	0.0199916	0.658325	-0.0303428	0.0480244	0.944739
SE, standard error; CI, confidence interval.

## Sheet: Table S6
Table S6. SNPs representing genetically predicted IL10RB and CCL19 levels.
SNP	effect_allele	other_allele	EAF	Beta	SE	P-value	R2	F-statistic
Interleukin-10 receptor subunit beta levels
rs142421172	A	G	0.0438	0.208	0.031	1.95e-11	0.00302776	45.0137
rs7855466	T	C	0.1723	0.0861	0.0169	3.49e-07	0.00174786	25.9522
rs55780441	T	C	0.9674	0.1783	0.0348	3e-07	0.00176771	26.2474
rs6517157	T	C	0.9258	0.1509	0.0251	1.83e-09	0.00243225	36.1387
rs8178484	T	C	0.5452	-0.426	0.0117	1e-200	0.0820886	1325.53
C-C motif chemokine 19 levels
rs13010492	C	G	0.4754	-0.0803	0.0123	6.65e-11	0.00286687	42.615
rs62292952	T	G	0.8822	0.2346	0.0185	7.53e-37	0.0107315	160.788
rs6870560	T	C	0.8559	0.0863	0.0169	3.28e-07	0.00175598	26.0729
rs9469127	C	G	0.9365	-0.4884	0.0277	1.41e-69	0.0205406	310.837
rs28635588	A	G	0.8408	-0.1775	0.0206	6.9e-18	0.00498342	74.2341
rs11574915	A	C	0.8639	-0.1464	0.017	7.19e-18	0.00497796	74.1525
rs6486995	A	T	0.2452	-0.0697	0.0135	2.43e-07	0.00179495	26.6526
rs4766578	A	T	0.5095	-0.0801	0.0132	1.29e-09	0.00247785	36.8179
SNP, single nucleotide polymorphism; EAF, effect allele frequency; SE, standard error.

## Sheet: Table S7
Table S7. MR analysis results of IL10RB and CCL19 levels on ischemic heart disease.
Mediator	Outcome	Method	β	SE	P-value	OR	OR_low95%CI	OR_up95%CI
Interleukin-10 receptor subunit beta levels	Ischemic heart disease	Inverse-variance weighted	0.0535202	0.0219881	0.0149309	1.05498	1.01048	1.10144
		Weighted median	0.0466869	0.0218566	0.0326746	1.04779	1.00386	1.09366
		MR-Egger regression	0.0447065	0.0438369	0.382881	1.04572	0.959624	1.13954
C-C motif chemokine 19 levels	Ischemic heart disease	Inverse-variance weighted	0.0124944	0.0281533	0.657187	1.01257	0.958212	1.07002
		Weighted median	0.0276509	0.0314837	0.379802	1.02804	0.966516	1.09347
		MR-Egger regression	0.0700604	0.0454283	0.220691	1.07257	0.9812	1.17246
SA, surface area; rAC, rostral anterior cingulate; SE, standard error; CI, confidence interval.
